# Supplementary material for: Exploring the Link Between Nutritional and Functional Status and Short-Term Postoperative Outcomes in Patients Undergoing Pancreatic Cancer Surgery
Source: Life (Basel). 2025 May 18;15(5):803. doi: 10.3390/life15050803 (PMC12112883; doi:10.3390/life15050803)
Supplement: Supplementary file 1 [file life-15-00803-s001.zip]

Archive with 1 entries (1 files):
- life-3633272-supplementary.pdf
